# Supplementary material for: Inhibition of UBA5 Expression and Induction of Autophagy in Breast Cancer Cells by Usenamine A
Source: Biomolecules. 2021 Sep 11;11(9):1348. doi: 10.3390/biom11091348 (PMC8469757; doi:10.3390/biom11091348)
Supplement: Supplementary file 1 [file biomolecules-11-01348-s001.zip]

Archive with 1 entries (1 files):
- biomolecules-1329093-supplementary.pdf
